# Supplementary material for: Conflict Management in Nursing: Analyzing Styles, Strategies, and Influencing Factors: A Systematic Review
Source: Nurs Rep. 2024 Dec 23;14(4):4173–92. doi: 10.3390/nursrep14040304 (PMC11676306; doi:10.3390/nursrep14040304)
Supplement: Supplementary file 1 [file nursrep-14-00304-s001.zip]

Archive with 1 entries (1 files):
- nursrep-3289638-supplementary.pdf
